# Supplementary material for: Resolving multi-image spatial lipidomic responses to inhaled toxicants by machine learning
Source: Nat Commun. 2025 Mar 26;16:2954. doi: 10.1038/s41467-025-58135-4 (PMC11947182; doi:10.1038/s41467-025-58135-4)
Supplement: Supplementary file 3 — Supplementary Data 1 [file 41467_2025_58135_MOESM3_ESM.txt]

Table S1. Combined annotation list for positive and negative ionization modes.
Source	Name	m/z MALDI-MS	m/z LC-MS/MS	m/z Difference (Da)
microdissection	AC 16:0 [M+H]+	400.3415	400.3418	-0.00029
microdissection	AC 18:1 [M+H]+	426.3568	426.3574	-0.00059
scrape	Cer 34:1;2O|Cer 18:1;2O/16:0 [M+H]+	538.5232	538.5194	0.003748
microdissection	Cer d40:1 [M+H]+	622.6104	622.6125	-0.00213
scrape	Cer d42:1 [M+H-H2O]+	632.6313	632.634	-0.00267
scrape	Cer d42:2 [M+H-H2O]+	630.6161	630.6184	-0.00226
scrape	Cer d42:2 [M+Na]+	670.6067	670.6109	-0.00419
scrape	Cholesterol [M+H-H2O]+	369.3508	369.3516	-0.00082
microdissection	Gal-Gal-Cer d18:1/16:0 [M+H]+	862.621	862.6237	-0.00266
microdissection	LPC 22:6 [M+H]+	568.3375	568.3394	-0.00186
microdissection	LPC 16:0 [M+H]+	496.3397	496.3392	0.000541
scrape	LPC 16:0 [M+Na]+	518.3221	518.322	0.000106
microdissection	LPC 16:1 [M+H]+	494.3237	494.3233	0.000386
microdissection	LPC 18:0 [M+H]+	524.3712	524.3703	0.000925
scrape	LPC 18:0 [M+Na]+	546.3529	546.353	-0.00009
microdissection	LPC 18:1 [M+H]+	522.355	522.3547	0.000258
microdissection	LPC 18:2 [M+H]+	520.3345	520.3391	-0.00458
microdissection	LPC 20:4 [M+H]+	544.3386	544.3394	-0.00081
scrape	LPC 20:5 [M+H]+	542.3205	542.3241	-0.00363
microdissection	LPC 22:5 [M+H]+	570.3517	570.3547	-0.00297
scrape	LPC 32:0 [M+Na]+	742.5691	742.572	-0.00292
scrape	LPE 20:4 [M+H]+	502.2909	502.2928	-0.00193
scrape	LPE 22:6 [M+H]+	526.2889	526.2928	-0.00391
microdissection	O1_PC p-40:6/PC o-40:7 [M+H]+	834.5984	834.5986	-0.0002
microdissection	O1_SM d34:1 [M+H]+	719.5727	719.5683	0.00437
microdissection	O1_SM d36:1 [M+H]+	747.6074	747.6	0.00736
microdissection	PC 17:0 [M+H]+	524.3345	524.3347	-0.00017
microdissection	PC 21:4 [M+H]+	572.3331	572.3346	-0.0015
scrape	PC 24:0 [M+H]+	622.442	622.444	-0.00192
microdissection	PC 28:0 [M+H]+	678.5046	678.5058	-0.0012
scrape	PC 30:0 [M+H]+	706.5391	706.5381	0.001005
scrape	PC 30:0 [M+Na]+	728.5207	728.5201	0.000579
scrape	PC 30:1 [M+H]+	704.522	704.5225	-0.00056
scrape	PC 31:0 [M+H]+	720.555	720.5538	0.001217
scrape	PC 31:1 [M+H]+	718.5359	718.5381	-0.00218
scrape	PC 32:0 [M+Na]+	756.552	756.5514	0.000598
scrape	PC 32:0|PC 16:0_16:0 [M+H]+	734.5701	734.5694	0.000691
scrape	PC 32:1 [M+H]+	732.5549	732.5538	0.001172
scrape	PC 32:1 [M+Na]+	754.5369	754.5357	0.001226
scrape	PC 32:2 [M+H]+	730.5333	730.5381	-0.00483
microdissection	PC 33:0 [M+H]+	748.5843	748.5833	0.00098
scrape	PC 33:1 [M+H]+	746.569	746.5694	-0.00039
microdissection	PC 33:2 [M+H]+	744.5427	744.5523	-0.0096
scrape	PC 34:0 [M+H]+	762.597	762.6007	-0.00371
scrape	PC 34:0 [M+NH4]+	784.5811	784.5827	-0.00159
microdissection	PC 34:1 [M+H]+	760.5861	760.5836	0.002456
scrape	PC 34:1 [M+Na]+	782.5685	782.567	0.001441
microdissection	PC 34:2 [M+H]+	758.5684	758.5681	0.000288
scrape	PC 34:2 [M+Na]+	780.5529	780.5514	0.001472
microdissection	PC 34:3 [M+Na]+	778.5359	778.534	0.001871
microdissection	PC 35:1 [M+H]+	774.5991	774.5994	-0.00029
scrape	PC 35:2 [M+H]+	772.5799	772.5851	-0.0052
microdissection	PC 35:3 [M+H]+	770.5634	770.5675	-0.00413
scrape	PC 35:4 [M+H]+	768.5514	768.5538	-0.00235
scrape	PC 36:0 [M+H]+	790.623	790.631	-0.00802
microdissection	PC 36:1 [M+H]+	788.6163	788.6147	0.001621
microdissection	PC 36:2 [M+H]+	786.6009	786.5991	0.001775
scrape	PC 36:2 [M+Na]+	808.5837	808.5827	0.000995
scrape	PC 36:4 [M+Na]+	804.5525	804.5514	0.001121
microdissection	PC 37:2 [M+H]+	800.6125	800.6147	-0.00219
microdissection	PC 37:3 [M+NH4]+	798.5931	798.6	-0.0069
microdissection	PC 37:4 [M+H]+	796.5817	796.5836	-0.00192
microdissection	PC 37:5 [M+H]+	794.568	794.5693	-0.00129
microdissection	PC 37:6 [M+H]+	792.5599	792.552	0.007905
scrape	PC 38:2 [M+H]+	814.6262	814.632	-0.00579
scrape	PC 38:3 [M+H]+	812.6113	812.6164	-0.00513
scrape	PC 38:4 [M+Na]+	832.5836	832.5827	0.000877
scrape	PC 38:4 [M+H]+	810.6005	810.6007	-0.00017
scrape	PC 38:5 [M+Na]+	830.5644	830.567	-0.0026
microdissection	PC 38:6 [M+Na]+	828.5521	828.5493	0.002848
scrape	PC 38:6 [M+H]+	806.5691	806.5694	-0.00028
scrape	PC 40:4 [M+H]+	838.6302	838.632	-0.00182
microdissection	PC 40:5 [M+Na]+	858.5919	858.5964	-0.00448
scrape	PC 40:5 [M+H]+	836.613	836.6164	-0.0034
microdissection	PC 40:6 [M+Na]+	856.5799	856.5804	-0.00051
scrape	PC 40:7 [M+Na]+	854.5583	854.567	-0.00876
microdissection	PC 42:7 [M+H]+	860.6083	860.6147	-0.00638
microdissection	PC 44:8 [M+H]+	886.6274	886.6301	-0.00273
microdissection	PC 44:9 [M+H]+	884.6073	884.6163	-0.00896
scrape	PC P-32:0 or PC O-32:1 [M+H]+	718.5756	718.5745	0.001042
scrape	PC P-36:1 or PC O-36:2 [M+H]+	772.6181	772.6215	-0.00344
scrape	PC P-36:2 or PC O-36:3 [M+H]+	770.6008	770.6058	-0.00502
scrape	PC P-38:4 or PC O-38:5 [M+H]+	794.6045	794.6058	-0.00131
scrape	PC P-38:5 or PC O-38:6 [M+H]+	792.586	792.5902	-0.00426
scrape	PC P-40:3 or PC O-40:4 [M+H]+	824.6626	824.6528	0.009795
scrape	PC P-40:4 or PC O-40:5 [M+H]+	822.6409	822.6371	0.00379
scrape	PC P-40:5 or PC O-40:6 [M+H]+	820.6174	820.6215	-0.00415
scrape	PE 36:3|PE 18:1_18:2 [M+H]+	742.5355	742.5381	-0.00262
scrape	PE 36:4|PE 16:0_20:4 [M+H]+	740.5185	740.5225	-0.00398
scrape	PE 38:5 [M+H]+	766.5352	766.5381	-0.00291
scrape	PE 38:6 [M+H]+	764.5172	764.5225	-0.00535
scrape	PG 36:4 [M+NH4]+	788.5497	788.5436	0.006127
scrape	PG 38:5 [M+NH4]+	814.5644	814.5593	0.005083
microdissection	PGPC [M+H]+	610.3698	610.3704	-0.00061
scrape	PI 38:4 [M+Na]+	909.5451	909.547	-0.00187
microdissection	POVPC [M+H]+	594.3764	594.3762	0.00019
scrape	SM 18:1;2O/22:6 [M+H]+	775.5732	775.567	0.006168
scrape	SM 24:1 [M+H]+	813.6853	813.684	0.001297
scrape	SM 24:1 [M+Na]+	835.6671	835.666	0.00104
scrape	SM 34:0;2O [M+H]+	705.5859	705.5905	-0.00461
scrape	SM 34:1;2O|SM 18:1;2O/16:0 [M+H]+	703.5756	703.5749	0.000677
scrape	SM 36:1;2O|SM 18:1;2O/18:0 [M+H]+	731.6067	731.6062	0.000513
scrape	SM 38:1;2O|SM 18:1;2O/20:0 [M+H]+	759.6364	759.6375	-0.00106
scrape	SM 39:8;3O [M+H]+	775.5287	775.5385	-0.00985
scrape	SM 40:1;2O|SM 18:1;2O/22:0 [M+H]+	787.6691	787.6688	0.000278
scrape	SM 40:2;2O|SM 21:2;2O/19:0 [M+H]+	785.6524	785.6531	-0.00065
scrape	SM 41:1;2O|SM 18:1;2O/23:0 [M+H]+	801.6828	801.6844	-0.00161
scrape	SM 41:2;2O|SM 21:2;2O/20:0 [M+H]+	799.6669	799.6688	-0.00191
scrape	SM 41:4;2O|SM 15:3;2O/26:1 [M+H]+	795.6327	795.6375	-0.00485
scrape	SM 42:1;2O|SM 18:1;2O/24:0 [M+H]+	815.6986	815.7001	-0.00147
scrape	SM 42:3;2O|SM 18:2;2O/24:1 [M+H]+	811.6678	811.6688	-0.00098
microdissection	SM 42:4 [M+H]+	809.651	809.6526	-0.00158
microdissection	SM 44:1 [M+H]+	843.7252	843.7306	-0.00544
microdissection	SM d36:0 [M+H]+	733.6153	733.6202	-0.00485
microdissection	SM d42:0 [M+H]+	817.7067	817.7145	-0.00777
scrape	SM d42:1 [M+Na]+	837.6802	837.6821	-0.00189
microdissection	SM d44:2 [M+H]+	841.7071	841.715	-0.00789
microdissection	TG 46:4 [M+NH4]+	788.67	788.6747	-0.00471
microdissection	TG 48:5 [M+NH4]+	814.6882	814.6909	-0.00266
microdissection	CL 74:7|CL 18:1_18:1_18:2_20:3 [M-2H]2-	738.508	738.5018	0.00617
microdissection	FA 22:4 [M-H]-	331.2639	331.2642	-0.00034
scrape	FA 22:5 [M-H]-	329.2481	329.2488	-0.00069
scrape	FA 22:6 (docosahexaenoic acid) [M-H]-	327.2329	327.2331	-0.00016
microdissection	FA 24:4 [M-H]-	359.2947	359.2955	-0.00081
microdissection	FA 24:5 [M-H]-	357.2783	357.28	-0.00169
microdissection	LPE 16:0 [M-H]-	452.2774	452.2782	-0.00083
scrape	LPE 18:0 [M-H]-	480.3102	480.3095	0.000651
scrape	LPE 18:1 [M-H]-	478.2924	478.2942	-0.00187
microdissection	LPE 20:4 [M-H]-	500.2765	500.278	-0.00151
microdissection	LPG 16:0 [M-H]-	483.2719	483.2728	-0.00091
microdissection	LPI 18:0 [M-H]-	599.3204	599.3201	0.000298
microdissection	LPI 20:4 [M-H]-	619.287	619.2885	-0.00155
microdissection	PA 32:0|PA 16:0_16:0 [M-H]-	647.4667	647.4655	0.00119
microdissection	PA 32:1|PA 16:0_16:1 [M-H]-	645.4508	645.4499	0.000906
microdissection	PA 34:2|PA 16:0_18:2 [M-H]-	671.4666	671.4655	0.001102
microdissection	PA 36:4|PA 16:0_20:4 [M-H]-	695.4655	695.4661	-0.00061
microdissection	PA 38:4|PA 18:0_20:4 [M-H]-	723.4999	723.497	0.002856
microdissection	PE 32:0|PE 16:0_16:0 [M-H]-	690.5082	690.5082	-0.000017
microdissection	PE 32:1|PE 16:0_16:1 [M-H]-	688.4943	688.492	0.002307
microdissection	PE 34:0|PE 16:0_18:0 [M-H]-	718.5403	718.5392	0.001145
microdissection	PE 34:3|PE 16:0_18:3 [M-H]-	712.4909	712.4923	-0.00143
microdissection	PE 35:1|PE 17:0_18:1 [M-H]-	730.5384	730.5394	-0.00103
microdissection	PE 35:2|PE 17:0_18:2 [M-H]-	728.5255	728.5237	0.001753
scrape	PE 36:1|PE 18:0_18:1 [M-H]-	744.5556	744.5548	0.000755
microdissection	PE 36:2|PE 18:0_18:2 [M-H]-	742.5402	742.5396	0.000633
microdissection	PE 36:3|PE 18:1_18:2 [M-H]-	740.5147	740.5234	-0.00873
microdissection	PE 38:1|PE 18:0_20:1 [M-H]-	772.5842	772.5866	-0.00241
microdissection	PE 38:2|PE 18:0_20:2 [M-H]-	770.5701	770.5706	-0.00049
scrape	PE 38:4 [M-H]-	766.5401	766.5406	-0.0005
microdissection	PE 38:5|PE 18:0_20:5 [M-H]-	764.5218	764.5234	-0.00161
microdissection	PE 38:6|PE 16:0_22:6 [M-H]-	762.5077	762.5076	0.0000978
microdissection	PE 40:3|PE 18:0_22:3 [M-H]-	796.5795	796.5853	-0.00582
microdissection	PE 40:6|PE 18:0_22:6 [M-H]-	790.5402	790.5389	0.001276
microdissection	PE 42:5|PE 18:0_24:5 [M-H]-	820.5816	820.5861	-0.00448
microdissection	PE O-34:1|PE O-16:0_18:1 [M-H]-	702.5442	702.5443	-0.0001
microdissection	PE O-34:2|PE O-16:1_18:1 [M-H]-	700.5285	700.5283	0.000214
microdissection	PE O-36:6|PE O-16:1_20:5 [M-H]-	720.4928	720.4974	-0.00463
microdissection	PE O-37:5|PE O-17:1_20:4 [M-H]-	736.5282	736.5289	-0.00073
microdissection	PE O-38:7|PE O-18:3_20:4 [M-H]-	746.5116	746.5131	-0.0015
microdissection	PE O-40:4|PE O-18:0_22:4 [M-H]-	780.5871	780.5915	-0.00444
microdissection	PE O-40:5|PE O-16:1_24:4 [M-H]-	778.5742	778.5759	-0.00174
microdissection	PE O-40:6|PE O-18:1_22:5 [M-H]-	776.5567	776.5599	-0.00319
microdissection	PE O-40:7|PE O-18:1_22:6 [M-H]-	774.5423	774.5444	-0.00209
microdissection	PE O-40:8|PE O-18:2_22:6 [M-H]-	772.5242	772.5283	-0.00412
microdissection	PE O-40:9|PE O-18:3_22:6 [M-H]-	770.5045	770.5128	-0.00832
microdissection	PE O-42:6|PE O-20:1_22:5 [M-H]-	804.5868	804.5914	-0.00456
microdissection	PE O-42:7|PE O-18:1_24:6 [M-H]-	802.5734	802.5763	-0.00293
scrape	PG 16:0_16:0 [M-H]-	721.5019	721.5022	-0.00026
microdissection	PG 30:0|PG 14:0_16:0 [M-H]-	693.4713	693.4709	0.000429
scrape	PG 32:1|PG 16:0_16:1 [M-H]-	719.4863	719.488	-0.00167
scrape	PG 34:1|PG 16:0_18:1 [M-H]-	747.5166	747.519	-0.0024
scrape	PG 34:2 [M-H]-	745.5031	745.5037	-0.00066
microdissection	PG 34:3|PG 16:0_18:3 [M-H]-	743.4844	743.4874	-0.00296
microdissection	PG 36:1|PG 18:0_18:1 [M-H]-	775.5469	775.5498	-0.00292
microdissection	PG 36:2|PG 18:1_18:1 [M-H]-	773.5282	773.5341	-0.00592
scrape	PG 36:4 [M-H]-	769.5021	769.5048	-0.00268
microdissection	PG 36:5|PG 16:0_20:5 [M-H]-	767.4848	767.4869	-0.00209
microdissection	PG 38:4|PG 18:0_20:4 [M-H]-	797.5273	797.5341	-0.0068
microdissection	PG 38:5|PG 16:0_22:5 [M-H]-	795.5143	795.5186	-0.00434
microdissection	PG 38:6|PG 16:0_22:6 [M-H]-	793.5023	793.5024	-0.00014
microdissection	PG 40:6|PG 18:0_22:6 [M-H]-	821.5269	821.5336	-0.00666
microdissection	PG 40:7|PG 18:1_22:6 [M-H]-	819.5165	819.5186	-0.0021
microdissection	PG 40:8|PG 18:2_22:6 [M-H]-	817.5021	817.5029	-0.00079
microdissection	PG 44:10|PG 22:4_22:6 [M-H]-	869.544	869.5343	0.009688
microdissection	PG 44:12|PG 22:6_22:6 [M-H]-	865.4946	865.5025	-0.00787
microdissection	PI 32:0|PI 16:0_16:0 [M-H]-	809.5089	809.5189	-0.00995
microdissection	PI 34:2|PI 16:0_18:2 [M-H]-	833.5101	833.5184	-0.0083
microdissection	PI 36:3|PI 16:0_20:3 [M-H]-	859.5245	859.5326	-0.00815
scrape	PI 36:4 [M-H]-	857.5143	857.5194	-0.00516
microdissection	PI 38:4|PI 16:0_22:4 [M-H]-	885.5465	885.5501	-0.00364
scrape	PI 38:5 [M-H]-	883.5292	883.5349	-0.00575
microdissection	PI 38:6|PI 16:0_22:6 [M-H]-	881.5138	881.5182	-0.00439
microdissection	PS 36:1|PS 18:0_18:1 [M-H]-	788.5431	788.5447	-0.00157
microdissection	PS 36:2|PS 18:0_18:2 [M-H]-	786.5247	786.5291	-0.00444
microdissection	PS 36:3|PS 18:1_18:2 [M-H]-	784.5074	784.5139	-0.00655
microdissection	PS 36:4|PS 16:0_20:4 [M-H]-	782.4937	782.4978	-0.0041
microdissection	PS 38:3|PS 18:0_20:3 [M-H]-	812.536	812.5449	-0.00895
microdissection	PS 38:4|PS 18:0_20:4 [M-H]-	810.5281	810.5289	-0.00083
microdissection	PS 38:5|PS 18:0_20:5 [M-H]-	808.5066	808.5137	-0.00707
microdissection	PS 40:6|PS 18:0_22:6 [M-H]-	834.5214	834.5292	-0.00775
microdissection	PS 40:7|PS 18:1_22:6 [M-H]-	832.5045	832.5137	-0.00925
microdissection	ST 27:1 [M-H]-	465.3047	465.3041	0.000553
