# Supplementary material for: Resolving multi-image spatial lipidomic responses to inhaled toxicants by machine learning
Source: Nat Commun. 2025 Mar 26;16:2954. doi: 10.1038/s41467-025-58135-4 (PMC11947182; doi:10.1038/s41467-025-58135-4)
Supplement: Supplementary file 4 — Supplementary Data 2 [file 41467_2025_58135_MOESM4_ESM.txt]

Table S2. Summary of lipid annotations by class, subclass, and saturation degree.
Node	Cluster Size	Level	Proportion
Carnitine	2	1	0.99
Fatty Acyls	5	1	2.48
Glycerolipids	2	1	0.99
Glycerophospholipids	162	1	80.2
Sphingolipids	29	1	14.36
Sterol Lipids	2	1	0.99
Acylcarnitine	2	2	100
Fatty Acid	5	2	100
Triacylglycerol	2	2	100
Cardiolipin	1	2	0.62
Lysophosphatidylcholine	12	2	7.41
Lysophosphatidylethanolamine	6	2	3.7
Lysophosphatidylglycerol	1	2	0.62
Lysophosphatidylinositol	2	2	1.23
Oxidized Phosphatidylcholine	3	2	1.85
Phosphatidic Acid	5	2	3.09
Phosphatidylcholine	61	2	37.65
Phosphatidylethanolamine	34	2	20.99
Phosphatidylglycerol	20	2	12.35
Phosphatidylinositol	8	2	4.94
Phosphatidylserine	9	2	5.56
Ceramide	5	2	17.24
Dihydrosphingomyelin	2	2	6.9
Glycosylceramide	1	2	3.45
Oxidized Sphingomyelin	2	2	6.9
Sphingomyelin	19	2	65.52
Cholesterol Ester	2	2	100
Saturated.Acylcarnitine	1	3	50
Unsaturated.Acylcarnitine	1	3	50
Unsaturated.Fatty.acid	5	3	100
Unsaturated.Triacylglycerol	2	3	100
Unsaturated.Cardiolipin	1	3	100
Saturated.Lysophosphatidylcholine	5	3	41.67
Unsaturated.Lysophosphatidylcholine	7	3	58.33
Saturated.Lysophosphatidylethanolamine	2	3	33.33
Unsaturated.Lysophosphatidylethanolamine	4	3	66.67
Saturated.Lysophosphatidylglycerol	1	3	100
Saturated.Lysophosphatidylinositol	1	3	50
Unsaturated.Lysophosphatidylinositol	1	3	50
Unsaturated.Oxidized Phosphatidylcholine	3	3	100
Saturated.Phosphatidic Acid	1	3	20
Unsaturated.Phosphatidic Acid	4	3	80
Saturated.Phosphatidylcholine	13	3	21.31
Unsaturated.Phosphatidylcholine	48	3	78.69
Saturated.Phosphatidylethanolamine	2	3	5.88
Unsaturated.Phosphatidylethanolamine	32	3	94.12
Saturated.Phosphatidylglycerol	2	3	10
Unsaturated.Phosphatidylglycerol	18	3	90
Saturated.Phosphatidylinositol	1	3	12.5
Unsaturated.Phosphatidylinositol	7	3	87.5
Unsaturated.Phosphatidylserine	9	3	100
Unsaturated.Ceramide	5	3	100
Saturated.Dihydrosphingomyelin	2	3	100
Saturated.Glycosylceramide	1	3	100
Unsaturated.Oxidized Sphingomyelin	2	3	100
Unsaturated.Sphingomyelin	19	3	100
Unsaturated.Cholesterol Ester	2	3	100
