# Supplementary material for: Resolving multi-image spatial lipidomic responses to inhaled toxicants by machine learning
Source: Nat Commun. 2025 Mar 26;16:2954. doi: 10.1038/s41467-025-58135-4 (PMC11947182; doi:10.1038/s41467-025-58135-4)
Supplement: Supplementary file 5 — Supplementary Data 3 [file 41467_2025_58135_MOESM5_ESM.txt]

Table S3. Sample information for positive and negative ionization mode data acquisition.
Ionization	Sample Number	Sample ID	Group	Acquisition Order
(-)	10	ozm01	M.SFA	10
(+)	11	ozm01	M.SFA	11
(+)	1	ozm02	M.SFA	1
(-)	11	ozm02	M.SFA	11
(-)	2	ozm03	M.SFA	2
(+)	7	ozm03	M.SFA	7
(+)	3	ozm04	F.SFA	3
(-)	4	ozm04	F.SFA	4
(+)	5	ozm05	F.SFA	5
(-)	12	ozm05	F.SFA	12
(-)	3	ozm06	F.SFA	3
(+)	8	ozm06	F.SFA	8
(-)	6	ozm07	M.HO3	6
(+)	12	ozm07	M.HO3	12
(+)	2	ozm08	M.HO3	2
(-)	5	ozm08	M.HO3	5
(-)	1	ozm09	M.HO3	1
(+)	9	ozm09	M.HO3	9
(+)	4	ozm10	F.HO3	4
(-)	7	ozm10	F.HO3	7
(+)	6	ozm11	F.HO3	6
(-)	8	ozm11	F.HO3	8
(-)	9	ozm12	F.HO3	9
(+)	10	ozm12	F.HO3	10
