# Supplementary material for: Resolving multi-image spatial lipidomic responses to inhaled toxicants by machine learning
Source: Nat Commun. 2025 Mar 26;16:2954. doi: 10.1038/s41467-025-58135-4 (PMC11947182; doi:10.1038/s41467-025-58135-4)
Supplement: Supplementary file 6 — Supplementary Data 4 [file 41467_2025_58135_MOESM6_ESM.txt]

Table S4. Top-5 lipids present in segmented airway and alveolar epithelial regions for each sample.
Log2 FC	FDR p-value	Compound Name	Sample ID	Ionization	Region
0.91	0.00E+00	FA 24:4 [M-H]-	1	(-)	AW.epithelium
0.69	1.04E-255	FA 24:5 [M-H]-	1	(-)	AW.epithelium
0.68	0.00E+00	PE O-42:6-PE O-20:1-22:5 [M-H]-	1	(-)	AW.epithelium
0.64	0.00E+00	PE 34:3-PE 16:0-18:3 [M-H]-	1	(-)	AW.epithelium
0.56	0.00E+00	PE O-40:4-PE O-18:0-22:4 [M-H]-	1	(-)	AW.epithelium
1.58	0.00E+00	PS 38:3-PS 18:0-20:3 [M-H]-	1	(-)	AV.epithelium
1.28	0.00E+00	PS 36:1-PS 18:0-18:1 [M-H]-	1	(-)	AV.epithelium
1.06	0.00E+00	PS 36:2-PS 18:0-18:2 [M-H]-	1	(-)	AV.epithelium
0.94	0.00E+00	PS 38:4-PS 18:0-20:4 [M-H]-	1	(-)	AV.epithelium
0.65	0.00E+00	PA 38:4-PA 18:0-20:4 [M-H]-	1	(-)	AV.epithelium
0.83	2.86E-148	PI 36:4 [M-H]-	2	(-)	AW.epithelium
0.7	1.19E-51	LPI 18:0 [M-H]-	2	(-)	AW.epithelium
0.63	0.00E+00	PI 38:4-PI 16:0-22:4 [M-H]-	2	(-)	AW.epithelium
0.63	5.58E-18	PE O-34:2-PE O-16:1-18:1 [M-H]-	2	(-)	AW.epithelium
0.59	4.79E-24	PI 36:3-PI 16:0-20:3 [M-H]-	2	(-)	AW.epithelium
1.11	9.81E-215	PS 36:2-PS 18:0-18:2 [M-H]-	2	(-)	AV.epithelium
1.03	2.15E-152	PS 36:4-PS 16:0-20:4 [M-H]-	2	(-)	AV.epithelium
1.03	1.41E-107	PG 30:0-PG 14:0-16:0 [M-H]-	2	(-)	AV.epithelium
1.03	4.48E-116	PG 40:7-PG 18:1-22:6 [M-H]-	2	(-)	AV.epithelium
0.87	2.81E-123	PG 32:1-PG 16:0-16:1 [M-H]-	2	(-)	AV.epithelium
0.91	0.00E+00	PI 36:4 [M-H]-	3	(-)	AW.epithelium
0.89	0.00E+00	FA 22:6 (docosahexaenoic acid) [M-H]-	3	(-)	AW.epithelium
0.88	0.00E+00	PE 40:6-PE 18:0-22:6 [M-H]-	3	(-)	AW.epithelium
0.81	0.00E+00	LPI 18:0 [M-H]-	3	(-)	AW.epithelium
0.8	1.43E-295	PE 38:6-PE 16:0-22:6 [M-H]-	3	(-)	AW.epithelium
1.1	0.00E+00	PG 38:4-PG 18:0-20:4 [M-H]-	3	(-)	AV.epithelium
1.09	0.00E+00	PG 36:4 [M-H]-	3	(-)	AV.epithelium
1.04	0.00E+00	PG 38:6-PG 16:0-22:6 [M-H]-	3	(-)	AV.epithelium
1	0.00E+00	PG 38:5-PG 16:0-22:5 [M-H]-	3	(-)	AV.epithelium
0.97	0.00E+00	PE O-40:9-PE O-18:3-22:6 [M-H]-	3	(-)	AV.epithelium
1.62	0.00E+00	PE 40:6-PE 18:0-22:6 [M-H]-	4	(-)	AW.epithelium
1.53	2.16E-295	PE 42:5-PE 18:0-24:5 [M-H]-	4	(-)	AW.epithelium
1.32	0.00E+00	FA 22:6 (docosahexaenoic acid) [M-H]-	4	(-)	AW.epithelium
1.23	0.00E+00	PE 38:2-PE 18:0-20:2 [M-H]-	4	(-)	AW.epithelium
1.18	0.00E+00	PE 38:4 [M-H]-	4	(-)	AW.epithelium
1.2	0.00E+00	PG 34:3-PG 16:0-18:3 [M-H]-	4	(-)	AV.epithelium
1.13	0.00E+00	PG 36:5-PG 16:0-20:5 [M-H]-	4	(-)	AV.epithelium
0.96	2.06E-267	PE 34:3-PE 16:0-18:3 [M-H]-	4	(-)	AV.epithelium
0.79	0.00E+00	PE O-40:9-PE O-18:3-22:6 [M-H]-	4	(-)	AV.epithelium
0.76	0.00E+00	PG 38:5-PG 16:0-22:5 [M-H]-	4	(-)	AV.epithelium
0.96	1.06E-99	FA 24:5 [M-H]-	5	(-)	AW.epithelium
0.95	0.00E+00	PE 38:4 [M-H]-	5	(-)	AW.epithelium
0.93	0.00E+00	PE 38:2-PE 18:0-20:2 [M-H]-	5	(-)	AW.epithelium
0.91	0.00E+00	LPI 18:0 [M-H]-	5	(-)	AW.epithelium
0.86	2.78E-128	FA 24:4 [M-H]-	5	(-)	AW.epithelium
0.94	0.00E+00	PG 34:3-PG 16:0-18:3 [M-H]-	5	(-)	AV.epithelium
0.86	0.00E+00	PG 36:5-PG 16:0-20:5 [M-H]-	5	(-)	AV.epithelium
0.85	0.00E+00	PE O-40:9-PE O-18:3-22:6 [M-H]-	5	(-)	AV.epithelium
0.8	0.00E+00	PG 36:4 [M-H]-	5	(-)	AV.epithelium
0.79	0.00E+00	PG 38:5-PG 16:0-22:5 [M-H]-	5	(-)	AV.epithelium
1.14	0.00E+00	PE O-40:8-PE O-18:2-22:6 [M-H]-	6	(-)	AW.epithelium
1.05	0.00E+00	PE 38:6-PE 16:0-22:6 [M-H]-	6	(-)	AW.epithelium
0.91	0.00E+00	PI 36:4 [M-H]-	6	(-)	AW.epithelium
0.89	0.00E+00	PE O-38:7-PE O-18:3-20:4 [M-H]-	6	(-)	AW.epithelium
0.78	0.00E+00	PE 40:6-PE 18:0-22:6 [M-H]-	6	(-)	AW.epithelium
1.67	0.00E+00	PG 38:5-PG 16:0-22:5 [M-H]-	6	(-)	AV.epithelium
1.44	3.11E-268	PG 40:7-PG 18:1-22:6 [M-H]-	6	(-)	AV.epithelium
1.29	0.00E+00	PG 16:0-16:0 [M-H]-	6	(-)	AV.epithelium
1.27	1.17E-150	PE 35:1-PE 17:0-18:1 [M-H]-	6	(-)	AV.epithelium
1.05	0.00E+00	LPG 16:0 [M-H]-	6	(-)	AV.epithelium
1.09	0.00E+00	PI 36:4 [M-H]-	7	(-)	AW.epithelium
0.99	0.00E+00	PI 38:6-PI 16:0-22:6 [M-H]-	7	(-)	AW.epithelium
0.84	0.00E+00	PE O-38:7-PE O-18:3-20:4 [M-H]-	7	(-)	AW.epithelium
0.76	0.00E+00	PI 36:3-PI 16:0-20:3 [M-H]-	7	(-)	AW.epithelium
0.76	2.44E-198	PG 44:12-PG 22:6-22:6 [M-H]-	7	(-)	AW.epithelium
1.32	0.00E+00	PG 38:5-PG 16:0-22:5 [M-H]-	7	(-)	AV.epithelium
1.17	9.14E-121	PG 34:3-PG 16:0-18:3 [M-H]-	7	(-)	AV.epithelium
1.1	2.61E-248	PG 32:1-PG 16:0-16:1 [M-H]-	7	(-)	AV.epithelium
1.08	0.00E+00	PG 38:6-PG 16:0-22:6 [M-H]-	7	(-)	AV.epithelium
1.07	0.00E+00	PG 34:2 [M-H]-	7	(-)	AV.epithelium
1	0.00E+00	PG 34:2 [M-H]-	8	(-)	AV.epithelium
0.99	0.00E+00	PG 16:0-16:0 [M-H]-	8	(-)	AV.epithelium
0.86	8.22E-263	PG 36:4 [M-H]-	8	(-)	AV.epithelium
0.82	7.32E-109	PG 32:1-PG 16:0-16:1 [M-H]-	8	(-)	AV.epithelium
0.8	3.91E-222	PG 38:6-PG 16:0-22:6 [M-H]-	8	(-)	AV.epithelium
0.93	0.00E+00	PI 36:4 [M-H]-	8	(-)	AW.epithelium
0.91	0.00E+00	PI 36:3-PI 16:0-20:3 [M-H]-	8	(-)	AW.epithelium
0.87	0.00E+00	PI 38:6-PI 16:0-22:6 [M-H]-	8	(-)	AW.epithelium
0.83	1.12E-279	PE 38:6-PE 16:0-22:6 [M-H]-	8	(-)	AW.epithelium
0.78	0.00E+00	FA 22:6 (docosahexaenoic acid) [M-H]-	8	(-)	AW.epithelium
1.43	0.00E+00	PG 32:1-PG 16:0-16:1 [M-H]-	9	(-)	AV.epithelium
1.1	0.00E+00	PG 36:4 [M-H]-	9	(-)	AV.epithelium
1.09	0.00E+00	PG 38:6-PG 16:0-22:6 [M-H]-	9	(-)	AV.epithelium
1.04	0.00E+00	LPG 16:0 [M-H]-	9	(-)	AV.epithelium
1.01	3.96E-284	PG 38:5-PG 16:0-22:5 [M-H]-	9	(-)	AV.epithelium
1.22	1.81E-91	PI 32:0-PI 16:0-16:0 [M-H]-	9	(-)	AW.epithelium
1.01	1.42E-201	LPI 18:0 [M-H]-	9	(-)	AW.epithelium
1	4.88E-150	PI 36:3-PI 16:0-20:3 [M-H]-	9	(-)	AW.epithelium
0.87	4.41E-65	LPE 16:0 [M-H]-	9	(-)	AW.epithelium
0.74	0.00E+00	PI 38:4-PI 16:0-22:4 [M-H]-	9	(-)	AW.epithelium
0.88	0.00E+00	PI 36:4 [M-H]-	10	(-)	AW.epithelium
0.7	0.00E+00	LPI 18:0 [M-H]-	10	(-)	AW.epithelium
0.65	0.00E+00	FA 22:6 (docosahexaenoic acid) [M-H]-	10	(-)	AW.epithelium
0.62	0.00E+00	PE 40:6-PE 18:0-22:6 [M-H]-	10	(-)	AW.epithelium
0.58	0.00E+00	PE O-38:7-PE O-18:3-20:4 [M-H]-	10	(-)	AW.epithelium
1.39	0.00E+00	PG 34:3-PG 16:0-18:3 [M-H]-	10	(-)	AV.epithelium
1.29	0.00E+00	PG 30:0-PG 14:0-16:0 [M-H]-	10	(-)	AV.epithelium
1.12	0.00E+00	PG 40:6-PG 18:0-22:6 [M-H]-	10	(-)	AV.epithelium
0.76	0.00E+00	PE 35:2-PE 17:0-18:2 [M-H]-	10	(-)	AV.epithelium
0.55	9.59E-306	PS 38:5-PS 18:0-20:5 [M-H]-	10	(-)	AV.epithelium
0.89	0.00E+00	PI 36:4 [M-H]-	11	(-)	AW.epithelium
0.76	0.00E+00	PE 40:6-PE 18:0-22:6 [M-H]-	11	(-)	AW.epithelium
0.73	0.00E+00	PA 36:4-PA 16:0-20:4 [M-H]-	11	(-)	AW.epithelium
0.71	0.00E+00	FA 22:6 (docosahexaenoic acid) [M-H]-	11	(-)	AW.epithelium
0.66	0.00E+00	PE O-38:7-PE O-18:3-20:4 [M-H]-	11	(-)	AW.epithelium
0.68	1.01E-230	PE O-42:6-PE O-20:1-22:5 [M-H]-	11	(-)	AV.epithelium
0.64	0.00E+00	PE O-40:9-PE O-18:3-22:6 [M-H]-	11	(-)	AV.epithelium
0.57	0.00E+00	PG 38:6-PG 16:0-22:6 [M-H]-	11	(-)	AV.epithelium
0.51	1.08E-246	PG 38:5-PG 16:0-22:5 [M-H]-	11	(-)	AV.epithelium
0.51	6.26E-242	PE O-40:8-PE O-18:2-22:6 [M-H]-	11	(-)	AV.epithelium
0.85	0.00E+00	PE 40:6-PE 18:0-22:6 [M-H]-	12	(-)	AW.epithelium
0.75	0.00E+00	FA 22:6 (docosahexaenoic acid) [M-H]-	12	(-)	AW.epithelium
0.69	3.20E-117	PE 42:5-PE 18:0-24:5 [M-H]-	12	(-)	AW.epithelium
0.67	0.00E+00	PA 36:4-PA 16:0-20:4 [M-H]-	12	(-)	AW.epithelium
0.64	0.00E+00	LPI 18:0 [M-H]-	12	(-)	AW.epithelium
1.39	0.00E+00	PE O-37:5-PE O-17:1-20:4 [M-H]-	12	(-)	AV.epithelium
1.17	0.00E+00	PG 32:1-PG 16:0-16:1 [M-H]-	12	(-)	AV.epithelium
0.69	4.77E-93	FA 24:4 [M-H]-	12	(-)	AV.epithelium
0.55	2.46E-158	PS 38:3-PS 18:0-20:3 [M-H]-	12	(-)	AV.epithelium
0.47	2.16E-106	PG 38:5-PG 16:0-22:5 [M-H]-	12	(-)	AV.epithelium
1.2	0.00E+00	PI 38:4 [M+Na]+	1	(+)	AW.epithelium
1.09	0.00E+00	PC 44:8 [M+H]+	1	(+)	AW.epithelium
1.09	0.00E+00	Gal-Gal-Cer d18:1/16:0 [M+H]+	1	(+)	AW.epithelium
1.06	0.00E+00	PC 40:6 [M+Na]+	1	(+)	AW.epithelium
1.01	0.00E+00	SM d44:2 [M+H]+	1	(+)	AW.epithelium
0.72	0.00E+00	PC P-38:4 or PC O-38:5 [M+H]+	1	(+)	AV.epithelium
0.66	0.00E+00	O1-SM d36:1 [M+H]+	1	(+)	AV.epithelium
0.66	0.00E+00	SM 41:1;2O-SM 18:1;2O/23:0 [M+H]+	1	(+)	AV.epithelium
0.62	0.00E+00	O1-SM d34:1 [M+H]+	1	(+)	AV.epithelium
0.61	0.00E+00	SM 36:1;2O-SM 18:1;2O/18:0 [M+H]+	1	(+)	AV.epithelium
1.78	0.00E+00	SM 41:4;2O-SM 15:3;2O/26:1 [M+H]+	2	(+)	AV.epithelium
1	0.00E+00	SM 42:4 [M+H]+	2	(+)	AV.epithelium
0.97	2.68E-123	PC P-40:3 or PC O-40:4 [M+H]+	2	(+)	AV.epithelium
0.76	8.35E-75	Cer d42:2 [M+H-H2O]+	2	(+)	AV.epithelium
0.71	0.00E+00	SM d42:1 [M+Na]+	2	(+)	AV.epithelium
2.04	2.26E-189	SM 44:1 [M+H]+	2	(+)	AW.epithelium
1.76	5.89E-210	SM d44:2 [M+H]+	2	(+)	AW.epithelium
1.44	0.00E+00	PC 40:6 [M+Na]+	2	(+)	AW.epithelium
1.09	0.00E+00	O1-PC p-40:6/PC o-40:7 [M+H]+	2	(+)	AW.epithelium
1.06	0.00E+00	PC 38:4 [M+Na]+	2	(+)	AW.epithelium
1.47	1.42E-215	Cer d42:2 [M+Na]+	3	(+)	AW.epithelium
1.41	8.75E-262	SM 44:1 [M+H]+	3	(+)	AW.epithelium
1.29	0.00E+00	PI 38:4 [M+Na]+	3	(+)	AW.epithelium
1.25	0.00E+00	PC 44:8 [M+H]+	3	(+)	AW.epithelium
1.13	1.16E-290	SM d44:2 [M+H]+	3	(+)	AW.epithelium
0.5	0.00E+00	PC 32:0 [M+Na]+	3	(+)	AV.epithelium
0.47	0.00E+00	PC 34:1 [M+Na]+	3	(+)	AV.epithelium
0.45	0.00E+00	PC 30:0 [M+Na]+	3	(+)	AV.epithelium
0.39	0.00E+00	PC 34:2 [M+Na]+	3	(+)	AV.epithelium
0.36	3.63E-291	PC 32:2 [M+H]+	3	(+)	AV.epithelium
1.17	0.00E+00	SM 41:4;2O-SM 15:3;2O/26:1 [M+H]+	4	(+)	AW.epithelium & AV.epithelium
0.98	1.81E-82	Cer d42:2 [M+Na]+	4	(+)	AW.epithelium & AV.epithelium
0.92	0.00E+00	PC 34:1 [M+Na]+	4	(+)	AW.epithelium & AV.epithelium
0.8	0.00E+00	PC 32:0 [M+Na]+	4	(+)	AW.epithelium & AV.epithelium
0.77	0.00E+00	PC 34:2 [M+Na]+	4	(+)	AW.epithelium & AV.epithelium
2.88	0.00E+00	SM 44:1 [M+H]+	5	(+)	AW.epithelium
2.36	0.00E+00	LPC 22:6 [M+H]+	5	(+)	AW.epithelium
2.05	0.00E+00	LPE 20:4 [M+H]+	5	(+)	AW.epithelium
1.93	0.00E+00	SM d44:2 [M+H]+	5	(+)	AW.epithelium
1.93	0.00E+00	LPE 22:6 [M+H]+	5	(+)	AW.epithelium
1.09	0.00E+00	PC 32:0-PC 16:0-16:0 [M+H]+	5	(+)	AV.epithelium
0.79	0.00E+00	PC 32:0 [M+Na]+	5	(+)	AV.epithelium
0.4	0.00E+00	SM 24:1 [M+Na]+	5	(+)	AV.epithelium
0.18	0.00E+00	SM 34:1;2O-SM 18:1;2O/16:0 [M+H]+	5	(+)	AV.epithelium
0.18	0.00E+00	PC 36:4 [M+Na]+	5	(+)	AV.epithelium
1.35	0.00E+00	PC 32:0-PC 16:0-16:0 [M+H]+	6	(+)	AV.epithelium
0.91	0.00E+00	PC 32:0 [M+Na]+	6	(+)	AV.epithelium
0.18	0.00E+00	PC 36:4 [M+Na]+	6	(+)	AV.epithelium
0.17	1.27E-150	PC 34:1 [M+Na]+	6	(+)	AV.epithelium
0.12	1.27E-159	SM 24:1 [M+Na]+	6	(+)	AV.epithelium
6.21	0.00E+00	SM 44:1 [M+H]+	6	(+)	AW.epithelium
3.97	0.00E+00	SM d44:2 [M+H]+	6	(+)	AW.epithelium
1.35	1.33E-157	PC 35:2 [M+H]+	6	(+)	AW.epithelium
1.16	2.22E-109	Cer d42:1 [M+H-H2O]+	6	(+)	AW.epithelium
1.14	4.99E-210	PG 36:4 [M+NH4]+	6	(+)	AW.epithelium
0.94	2.81E-148	PC 33:1 [M+H]+	7	(+)	AV.epithelium
0.91	4.53E-148	PC 30:1 [M+H]+	7	(+)	AV.epithelium
0.8	3.59E-178	PC 31:0 [M+H]+	7	(+)	AV.epithelium
0.7	1.13E-57	SM 36:1;2O-SM 18:1;2O/18:0 [M+H]+	7	(+)	AV.epithelium
0.69	2.16E-137	PC 32:2 [M+H]+	7	(+)	AV.epithelium
2.21	0.00E+00	LPC 22:6 [M+H]+	7	(+)	AW.epithelium
1.86	1.62E-250	SM 44:1 [M+H]+	7	(+)	AW.epithelium
1.67	0.00E+00	LPC 22:5 [M+H]+	7	(+)	AW.epithelium
1.58	9.11E-292	SM d44:2 [M+H]+	7	(+)	AW.epithelium
1.38	0.00E+00	PI 38:4 [M+Na]+	7	(+)	AW.epithelium
0.85	0.00E+00	PC 32:0-PC 16:0-16:0 [M+H]+	8	(+)	AV.epithelium
0.72	0.00E+00	PC 32:0 [M+Na]+	8	(+)	AV.epithelium
0.38	0.00E+00	SM 24:1 [M+Na]+	8	(+)	AV.epithelium
0.25	0.00E+00	PC 36:4 [M+Na]+	8	(+)	AV.epithelium
0.15	4.03E-38	PC 32:1 [M+Na]+	8	(+)	AV.epithelium
2.38	0.00E+00	SM 44:1 [M+H]+	8	(+)	AW.epithelium
2.29	0.00E+00	LPC 22:6 [M+H]+	8	(+)	AW.epithelium
2.27	0.00E+00	LPE 22:6 [M+H]+	8	(+)	AW.epithelium
2.07	0.00E+00	LPE 20:4 [M+H]+	8	(+)	AW.epithelium
1.65	0.00E+00	LPC 22:5 [M+H]+	8	(+)	AW.epithelium
1.53	0.00E+00	PC 32:2 [M+H]+	9	(+)	AV.epithelium
1.27	0.00E+00	PC 31:0 [M+H]+	9	(+)	AV.epithelium
1.2	4.66E-241	LPC 18:2 [M+H]+	9	(+)	AV.epithelium
1.18	0.00E+00	LPC 18:1 [M+H]+	9	(+)	AV.epithelium
1.11	1.00E-95	PC 30:1 [M+H]+	9	(+)	AV.epithelium
2.78	0.00E+00	LPC 22:6 [M+H]+	9	(+)	AW.epithelium
2.43	0.00E+00	SM 44:1 [M+H]+	9	(+)	AW.epithelium
2.35	0.00E+00	SM d44:2 [M+H]+	9	(+)	AW.epithelium
1.98	0.00E+00	LPC 22:5 [M+H]+	9	(+)	AW.epithelium
1.77	3.44E-157	Cer d42:2 [M+Na]+	9	(+)	AW.epithelium
0.92	0.00E+00	PC 32:0-PC 16:0-16:0 [M+H]+	10	(+)	AV.epithelium
0.77	0.00E+00	PC 32:0 [M+Na]+	10	(+)	AV.epithelium
0.18	2.02E-236	PC 30:0 [M+Na]+	10	(+)	AV.epithelium
0.16	1.45E-146	PC 38:6 [M+Na]+	10	(+)	AV.epithelium
0.15	6.61E-177	PC 36:4 [M+Na]+	10	(+)	AV.epithelium
5.85	0.00E+00	SM 44:1 [M+H]+	10	(+)	AW.epithelium
3.19	0.00E+00	SM d44:2 [M+H]+	10	(+)	AW.epithelium
1.53	0.00E+00	LPC 22:5 [M+H]+	10	(+)	AW.epithelium
1.18	6.85E-122	PC 44:8 [M+H]+	10	(+)	AW.epithelium
1.13	0.00E+00	LPC 22:6 [M+H]+	10	(+)	AW.epithelium
1.97	0.00E+00	LPE 22:6 [M+H]+	11	(+)	AV.epithelium
1.79	0.00E+00	LPE 20:4 [M+H]+	11	(+)	AV.epithelium
1.29	0.00E+00	PC 38:2 [M+H]+	11	(+)	AV.epithelium
1.27	0.00E+00	PC 32:2 [M+H]+	11	(+)	AV.epithelium
1.18	0.00E+00	PC 36:0 [M+H]+	11	(+)	AV.epithelium
4.36	0.00E+00	SM 44:1 [M+H]+	11	(+)	AW.epithelium
3.98	0.00E+00	SM d44:2 [M+H]+	11	(+)	AW.epithelium
3.61	0.00E+00	Cer d42:2 [M+Na]+	11	(+)	AW.epithelium
1.96	0.00E+00	LPC 22:5 [M+H]+	11	(+)	AW.epithelium
1.89	0.00E+00	PC 35:2 [M+H]+	11	(+)	AW.epithelium
3.35	0.00E+00	Cer d42:2 [M+Na]+	12	(+)	AW.epithelium
3.17	0.00E+00	SM d44:2 [M+H]+	12	(+)	AW.epithelium
2.85	0.00E+00	Cer 34:1;2O-Cer 18:1;2O/16:0 [M+H]+	12	(+)	AW.epithelium
2.71	1.39E-218	SM 44:1 [M+H]+	12	(+)	AW.epithelium
2.24	0.00E+00	PC 44:9 [M+H]+	12	(+)	AW.epithelium
1.26	4.93E-291	LPE 22:6 [M+H]+	12	(+)	AV.epithelium
1.23	0.00E+00	PC 32:2 [M+H]+	12	(+)	AV.epithelium
1.21	2.76E-62	SM 41:2;2O-SM 21:2;2O/20:0 [M+H]+	12	(+)	AV.epithelium
1.17	8.84E-165	PC 31:1 [M+H]+	12	(+)	AV.epithelium
1.1	3.96E-114	LPE 20:4 [M+H]+	12	(+)	AV.epithelium
