# Supplementary material for: Resolving multi-image spatial lipidomic responses to inhaled toxicants by machine learning
Source: Nat Commun. 2025 Mar 26;16:2954. doi: 10.1038/s41467-025-58135-4 (PMC11947182; doi:10.1038/s41467-025-58135-4)
Supplement: Supplementary file 7 — Supplementary Data 5 [file 41467_2025_58135_MOESM7_ESM.txt]

Table S5. Univariate statistical analysis results comparing lipid abundance in the HDM + O3 groups relative to control-treated mice based on a one-way ANOVA with Tukey�s post-hoc analysis.
	Male		Female
Name	Airway Epi.	Alveolar Epi.	Airway Epi.	Alveolar Epi.
AC 16:0 [M+H]+	0.9995	0.7308	0.5688	0.3927
AC 18:1 [M+H]+	0.3826	0.8905	0.0528	0.0301
Cer 34:1;2O|Cer 18:1;2O/16:0 [M+H]+	0.1374	0.765	0.0232	0.2222
Cer d40:1 [M+H]+	0.0773	0.8531	0.264	0.6802
Cer d42:1 [M+H-H2O]+	0.762	0.3008	0.5968	0.3465
Cer d42:2 [M+H-H2O]+	0.9755	0.0951	0.8365	0.6905
Cer d42:2 [M+Na]+	0.5547	0.9645	0.1408	0.4335
Cholesterol [M+H-H2O]+	0.8622	0.0536	0.6266	0.9197
Gal-Gal-Cer d18:1/16:0 [M+H]+	0.9743	0.8823	0.3105	0.428
LPC 22:6 [M+H]+	0.4343	0.5703	0.5106	0.4013
LPC 16:0 [M+H]+	0.8849	0.4944	0.294	0.8182
LPC 16:0 [M+Na]+	0.8008	0.4608	0.2027	0.9308
LPC 16:1 [M+H]+	0.3668	0.9658	0.1952	0.8872
LPC 18:0 [M+H]+	0.9776	0.5926	0.8016	0.8703
LPC 18:0 [M+Na]+	0.8635	0.6544	0.6886	0.9238
LPC 18:1 [M+H]+	0.5667	0.7988	0.3517	0.857
LPC 18:2 [M+H]+	0.5347	0.9554	0.6224	0.8961
LPC 20:4 [M+H]+	0.4509	0.5021	0.3373	0.6186
LPC 20:5 [M+H]+	0.3512	0.1363	0.8108	0.3382
LPC 22:5 [M+H]+	0.3779	0.8792	0.4853	0.5571
LPC 32:0 [M+Na]+	0.872	0.7629	0.9407	0.947
LPE 20:4 [M+H]+	0.7345	0.2532	0.4826	0.8175
LPE 22:6 [M+H]+	0.8103	0.3521	0.576	0.9271
O1_PC p-40:6/PC o-40:7 [M+H]+	0.6767	0.5161	0.1039	0.5463
O1_SM d34:1 [M+H]+	0.202	0.6948	0.9469	0.8865
O1_SM d36:1 [M+H]+	0.7087	0.379	0.5551	0.653
PC 17:0 [M+H]+	0.1526	0.2792	0.0071	0.5703
PC 21:4 [M+H]+	0.2631	0.2805	0.2102	0.899
PC 24:0 [M+H]+	0.4578	0.5798	0.1422	0.8822
PC 28:0 [M+H]+	0.2498	0.7133	0.1017	0.6098
PC 30:0 [M+H]+	0.9986	0.5147	0.824	0.7797
PC 30:0 [M+Na]+	0.7387	0.8402	0.7347	0.6966
PC 30:1 [M+H]+	0.3076	1	0.0938	0.8086
PC 31:0 [M+H]+	0.4196	0.8395	0.1503	0.5002
PC 31:1 [M+H]+	0.5916	0.6142	0.4354	0.5767
PC 32:0 [M+Na]+	0.9847	0.7309	0.7559	0.9302
PC 32:0|PC 16:0_16:0 [M+H]+	0.9684	0.7202	0.843	0.8916
PC 32:1 [M+H]+	0.8803	0.4918	0.9933	0.8875
PC 32:1 [M+Na]+	0.9704	0.9968	0.9337	0.9125
PC 32:2 [M+H]+	0.4548	0.4379	0.4201	0.3602
PC 33:0 [M+H]+	0.3993	0.812	0.8148	0.6883
PC 33:1 [M+H]+	0.3007	0.9615	0.6578	0.6969
PC 33:2 [M+H]+	0.9199	0.432	0.0631	0.2296
PC 34:0 [M+H]+	0.9398	0.5889	0.6826	0.7023
PC 34:0 [M+NH4]+	0.996	0.78	0.5196	0.6607
PC 34:1 [M+H]+	0.8875	0.591	0.9115	0.8448
PC 34:1 [M+Na]+	0.9209	0.9361	0.3419	0.8506
PC 34:2 [M+H]+	0.9411	0.8015	0.8783	0.8697
PC 34:2 [M+Na]+	0.9484	0.8866	0.6083	0.7248
PC 34:3 [M+Na]+	0.8616	0.5592	0.7356	0.7196
PC 35:1 [M+H]+	0.6194	0.162	0.1418	0.3535
PC 35:2 [M+H]+	0.7918	0.6993	0.5391	0.4128
PC 35:3 [M+H]+	0.3171	0.7992	0.8462	0.8166
PC 35:4 [M+H]+	0.2386	0.5891	0.9104	0.6458
PC 36:0 [M+H]+	0.3216	0.1249	0.0178	0.0914
PC 36:1 [M+H]+	0.7998	0.644	0.6108	0.9782
PC 36:2 [M+H]+	0.909	0.9307	0.2041	0.7899
PC 36:2 [M+Na]+	0.9004	0.8151	0.7755	0.9124
PC 36:4 [M+Na]+	0.9968	0.9763	0.6412	0.9257
PC 37:2 [M+H]+	0.4827	0.5667	0.2319	0.4152
PC 37:3 [M+NH4]+	0.4121	0.701	0.431	0.8255
PC 37:4 [M+H]+	0.3449	0.6187	0.1308	0.668
PC 37:5 [M+H]+	0.858	0.797	0.8	0.5059
PC 37:6 [M+H]+	0.8145	0.9026	0.0107	0.858
PC 38:2 [M+H]+	0.5507	0.111	0.3201	0.1992
PC 38:3 [M+H]+	0.7882	0.7358	0.5644	0.7964
PC 38:4 [M+Na]+	0.9804	0.9825	0.9419	0.7814
PC 38:4 [M+H]+	0.9295	0.9716	0.5566	0.8543
PC 38:5 [M+Na]+	0.9548	0.9098	0.7603	0.7642
PC 38:6 [M+Na]+	0.9623	0.9965	0.8735	0.9508
PC 38:6 [M+H]+	0.9465	0.9458	0.6597	0.7356
PC 40:4 [M+H]+	0.5202	0.369	0.1002	0.5167
PC 40:5 [M+Na]+	0.8693	0.8088	0.8161	0.9365
PC 40:5 [M+H]+	0.6698	0.3886	0.0261	0.2062
PC 40:6 [M+Na]+	0.8927	0.9187	0.8325	0.9431
PC 40:7 [M+Na]+	0.833	0.6305	0.8882	0.1297
PC 42:7 [M+H]+	0.8318	0.9554	0.9743	0.7791
PC 44:8 [M+H]+	0.782	0.9186	0.1768	0.1687
PC 44:9 [M+H]+	0.7916	0.6905	0.2428	0.1444
PC P-32:0 or PC O-32:1 [M+H]+	0.5047	0.8477	0.7835	0.706
PC P-36:1 or PC O-36:2 [M+H]+	0.3176	0.7211	0.2806	0.87
PC P-36:2 or PC O-36:3 [M+H]+	0.5889	0.9466	0.8826	0.3995
PC P-38:4 or PC O-38:5 [M+H]+	0.768	0.9073	0.7187	0.4663
PC P-38:5 or PC O-38:6 [M+H]+	0.3324	0.8373	0.0632	0.5713
PC P-40:3 or PC O-40:4 [M+H]+	0.4992	0.8568	0.9269	0.9225
PC P-40:4 or PC O-40:5 [M+H]+	0.4562	0.9199	0.5824	0.3534
PC P-40:5 or PC O-40:6 [M+H]+	0.8553	0.9015	0.3794	0.1495
PE 36:3|PE 18:1_18:2 [M+H]+	0.9516	0.9107	0.963	0.9732
PE 36:4|PE 16:0_20:4 [M+H]+	0.1757	0.3159	0.9936	0.3041
PE 38:5 [M+H]+	0.1369	0.9729	0.8934	0.2698
PE 38:6 [M+H]+	0.6872	0.5745	0.8094	0.2549
PG 36:4 [M+NH4]+	0.491	0.4601	0.6185	0.6885
PG 38:5 [M+NH4]+	0.9383	0.5508	0.6675	0.3083
PGPC [M+H]+	0.7249	0.9487	0.5314	0.9872
PI 38:4 [M+Na]+	0.126	0.8323	0.3083	0.5658
POVPC [M+H]+	0.4285	0.511	0.1469	0.7793
SM 18:1;2O/22:6 [M+H]+	0.6695	0.1633	0.6873	0.7968
SM 24:1 [M+H]+	0.9669	0.4385	0.8903	0.7416
SM 24:1 [M+Na]+	0.9135	0.938	0.9038	0.8186
SM 34:0;2O [M+H]+	0.7265	0.982	0.2791	0.7297
SM 34:1;2O|SM 18:1;2O/16:0 [M+H]+	0.8126	0.544	0.6437	0.9026
SM 36:1;2O|SM 18:1;2O/18:0 [M+H]+	0.7638	0.6747	0.8188	0.9679
SM 38:1;2O|SM 18:1;2O/20:0 [M+H]+	0.2988	0.2646	0.0246	0.1067
SM 39:8;3O [M+H]+	0.7983	0.9814	0.4956	0.5432
SM 40:1;2O|SM 18:1;2O/22:0 [M+H]+	0.741	0.678	0.8825	0.9611
SM 40:2;2O|SM 21:2;2O/19:0 [M+H]+	0.1763	0.3115	0.0129	0.2064
SM 41:1;2O|SM 18:1;2O/23:0 [M+H]+	0.3152	0.3512	0.0144	0.1897
SM 41:2;2O|SM 21:2;2O/20:0 [M+H]+	0.2646	0.2436	0.0164	0.1352
SM 41:4;2O|SM 15:3;2O/26:1 [M+H]+	0.5126	0.9271	0.8903	0.2434
SM 42:1;2O|SM 18:1;2O/24:0 [M+H]+	0.6716	0.7833	0.2233	0.7225
SM 42:3;2O|SM 18:2;2O/24:1 [M+H]+	0.6383	0.3811	0.0454	0.3003
SM 42:4 [M+H]+	0.9583	0.9516	0.9256	0.8075
SM 44:1 [M+H]+	0.9351	0.9701	0.625	0.3535
SM d36:0 [M+H]+	0.9481	0.45	0.1028	0.2844
SM d42:0 [M+H]+	0.6745	0.3336	0.0392	0.2377
SM d42:1 [M+Na]+	0.7986	0.7935	0.5903	0.3232
SM d44:2 [M+H]+	0.776	0.793	0.4739	0.9092
TG 46:4 [M+NH4]+	0.5765	0.5237	0.1376	0.5046
TG 48:5 [M+NH4]+	0.4788	0.8364	0.1127	0.647
CL 74:7|CL 18:1_18:1_18:2_20:3 [M-2H]2-	0.955	0.4663	0.2561	0.0693
FA 22:4 [M-H]-	0.7187	0.3761	0.0506	0.0491
FA 22:5 [M-H]-	0.5526	0.431	0.1118	0.0374
FA 22:6 (docosahexaenoic acid) [M-H]-	0.8811	0.4969	0.2226	0.0861
FA 24:4 [M-H]-	0.718	0.5567	0.0829	0.0497
FA 24:5 [M-H]-	0.9181	0.5084	0.3551	0.2503
LPE 16:0 [M-H]-	0.652	0.6702	0.7035	0.1107
LPE 18:0 [M-H]-	0.9559	0.567	0.137	0.0418
LPE 18:1 [M-H]-	0.8419	0.4987	0.1498	0.1007
LPE 20:4 [M-H]-	0.9254	0.1346	0.3207	0.2312
LPG 16:0 [M-H]-	0.972	0.9782	0.1722	0.0545
LPI 18:0 [M-H]-	0.5428	0.7769	0.4778	0.0929
LPI 20:4 [M-H]-	0.8027	0.4209	0.3264	0.1596
PA 32:0|PA 16:0_16:0 [M-H]-	0.7902	0.4469	0.3858	0.044
PA 32:1|PA 16:0_16:1 [M-H]-	0.9781	0.5679	0.288	0.0383
PA 34:2|PA 16:0_18:2 [M-H]-	0.8424	0.4982	0.3704	0.0793
PA 36:4|PA 16:0_20:4 [M-H]-	0.9001	0.4197	0.2644	0.1175
PA 38:4|PA 18:0_20:4 [M-H]-	0.5495	0.9823	0.1165	0.129
PE 32:0|PE 16:0_16:0 [M-H]-	0.6946	0.3408	0.0711	0.0413
PE 32:1|PE 16:0_16:1 [M-H]-	0.7919	0.4003	0.2061	0.0862
PE 34:0|PE 16:0_18:0 [M-H]-	0.6652	0.391	0.2619	0.0057
PE 34:3|PE 16:0_18:3 [M-H]-	0.4601	0.9168	0.1599	0.228
PE 35:1|PE 17:0_18:1 [M-H]-	0.8156	0.3164	0.0695	0.0065
PE 35:2|PE 17:0_18:2 [M-H]-	0.9985	0.308	0.1163	0.1364
PE 36:1|PE 18:0_18:1 [M-H]-	0.4116	0.9357	0.1923	0.3669
PE 36:2|PE 18:0_18:2 [M-H]-	0.996	0.3054	0.2539	0.0333
PE 36:3|PE 18:1_18:2 [M-H]-	0.7996	0.8893	0.1217	0.1389
PE 38:1|PE 18:0_20:1 [M-H]-	0.879	0.3864	0.0934	0.1024
PE 38:2|PE 18:0_20:2 [M-H]-	0.821	0.2719	0.155	0.0605
PE 38:4 [M-H]-	0.7662	0.4008	0.1276	0.0374
PE 38:5|PE 18:0_20:5 [M-H]-	0.5965	0.3915	0.0545	0.0376
PE 38:6|PE 16:0_22:6 [M-H]-	0.6924	0.5317	0.2573	0.0167
PE 40:3|PE 18:0_22:3 [M-H]-	0.8878	0.3028	0.094	0.0854
PE 40:6|PE 18:0_22:6 [M-H]-	0.9876	0.3453	0.142	0.0344
PE 42:5|PE 18:0_24:5 [M-H]-	0.8462	0.18	0.0833	0.0305
PE O-34:1|PE O-16:0_18:1 [M-H]-	0.5307	0.2821	0.2348	0.0047
PE O-34:2|PE O-16:1_18:1 [M-H]-	0.4329	0.2659	0.3688	0.053
PE O-36:6|PE O-16:1_20:5 [M-H]-	0.8514	0.3483	0.2049	0.1395
PE O-37:5|PE O-17:1_20:4 [M-H]-	0.7548	0.3091	0.1762	0.0828
PE O-38:7|PE O-18:3_20:4 [M-H]-	0.9543	0.4447	0.5127	0.0792
PE O-40:4|PE O-18:0_22:4 [M-H]-	0.7367	0.1882	0.0417	0.0596
PE O-40:5|PE O-16:1_24:4 [M-H]-	0.8113	0.3924	0.0646	0.0251
PE O-40:6|PE O-18:1_22:5 [M-H]-	0.8745	0.2778	0.1238	0.0351
PE O-40:7|PE O-18:1_22:6 [M-H]-	0.8394	0.2036	0.2543	0.07
PE O-40:8|PE O-18:2_22:6 [M-H]-	0.8756	0.4417	0.2784	0.0715
PE O-40:9|PE O-18:3_22:6 [M-H]-	0.7133	0.6206	0.23	0.0156
PE O-42:6|PE O-20:1_22:5 [M-H]-	0.9335	0.387	0.0879	0.0503
PE O-42:7|PE O-18:1_24:6 [M-H]-	0.8613	0.1835	0.0919	0.0826
PG 16:0_16:0 [M-H]-	0.5888	0.5765	0.8087	0.0201
PG 30:0|PG 14:0_16:0 [M-H]-	0.7984	0.1887	0.0271	0.0399
PG 32:1|PG 16:0_16:1 [M-H]-	0.8566	0.5312	0.0705	0.1271
PG 34:1|PG 16:0_18:1 [M-H]-	0.7009	0.3329	0.8082	0.0193
PG 34:2 [M-H]-	0.8711	0.8173	0.4644	0.0147
PG 34:3|PG 16:0_18:3 [M-H]-	0.911	0.3062	0.0596	0.0774
PG 36:1|PG 18:0_18:1 [M-H]-	0.5719	0.2762	0.3781	0.0723
PG 36:2|PG 18:1_18:1 [M-H]-	0.8386	0.1393	0.187	0.0476
PG 36:4 [M-H]-	0.7837	0.6222	0.3053	0.0397
PG 36:5|PG 16:0_20:5 [M-H]-	0.7177	0.6275	0.0636	0.1596
PG 38:4|PG 18:0_20:4 [M-H]-	0.839	0.3738	0.0569	0.0108
PG 38:5|PG 16:0_22:5 [M-H]-	0.9189	0.827	0.1398	0.0675
PG 38:6|PG 16:0_22:6 [M-H]-	0.8777	0.4828	0.1861	0.0653
PG 40:6|PG 18:0_22:6 [M-H]-	0.9453	0.2025	0.0988	0.0534
PG 40:7|PG 18:1_22:6 [M-H]-	0.8303	0.5531	0.4364	0.0983
PG 40:8|PG 18:2_22:6 [M-H]-	0.8921	0.6004	0.1695	0.1029
PG 44:10|PG 22:4_22:6 [M-H]-	0.9908	0.6482	0.1108	0.0682
PG 44:12|PG 22:6_22:6 [M-H]-	0.7916	0.5801	0.5458	0.1444
PI 32:0|PI 16:0_16:0 [M-H]-	0.8244	0.5219	0.7466	0.0108
PI 34:2|PI 16:0_18:2 [M-H]-	0.8729	0.3232	0.6146	0.1383
PI 36:3|PI 16:0_20:3 [M-H]-	0.9474	0.7202	0.9446	0.1583
PI 36:4 [M-H]-	0.955	0.6077	0.8874	0.029
PI 38:4|PI 16:0_22:4 [M-H]-	0.9157	0.3605	0.5932	0.0318
PI 38:5 [M-H]-	0.3548	0.5538	0.4431	0.0595
PI 38:6|PI 16:0_22:6 [M-H]-	0.6695	0.4554	0.8874	0.0664
PS 36:1|PS 18:0_18:1 [M-H]-	0.5105	0.6623	0.219	0.0677
PS 36:2|PS 18:0_18:2 [M-H]-	0.9551	0.5375	0.3538	0.0842
PS 36:3|PS 18:1_18:2 [M-H]-	0.8565	0.5471	0.1288	0.0472
PS 36:4|PS 16:0_20:4 [M-H]-	0.8436	0.6227	0.1742	0.1613
PS 38:3|PS 18:0_20:3 [M-H]-	0.708	0.6556	0.057	0.064
PS 38:4|PS 18:0_20:4 [M-H]-	0.8763	0.6098	0.1543	0.1572
PS 38:5|PS 18:0_20:5 [M-H]-	0.5516	0.2651	0.4102	0.0319
PS 40:6|PS 18:0_22:6 [M-H]-	0.8124	0.3733	0.1547	0.0584
PS 40:7|PS 18:1_22:6 [M-H]-	0.5108	0.3497	0.08	0.0562
ST 27:1 [M-H]-	0.3549	0.4781	0.1876	0.0645
